# Supplementary material for: Role of Autotaxin in the Pathogenesis of Retina Ischemia and Its Therapeutic Implications
Source: Int J Mol Sci. 2026 Mar 19;27(6):2776. doi: 10.3390/ijms27062776 (PMC13027173; doi:10.3390/ijms27062776)
Supplement: Supplementary file 1 [file ijms-27-02776-s001.zip]

Archive with 1 entries (1 files):
- ijms-4108901-supplementary.pdf
